# Supplementary material for: Optimization of Au:CuO Thin Films by Plasma Surface Modification for High-Resolution LSPR Gas Sensing at Room Temperature
Source: Sensors (Basel). 2022 Sep 17;22(18):7043. doi: 10.3390/s22187043 (PMC9501632; doi:10.3390/s22187043)
Supplement: Supplementary file 1 [file sensors-22-07043-s001.zip]

Archive with 1 entries (1 files):
- sensors-1919846-supplementary.pdf
